# Supplementary material for: Metatranscriptomic Analyses Reveal the Functional Role of Botrytis cinerea in Biochemical and Textural Changes during Noble Rot of Grapevines
Source: J Fungi (Basel). 2022 Apr 8;8(4):378. doi: 10.3390/jof8040378 (PMC9030449; doi:10.3390/jof8040378)
Supplement: Supplementary file 1 [file jof-08-00378-s001.zip]

Archive with 1 entries (1 files):
- jof-1673720-supplementary.xlsx
