# Supplementary material for: Metatranscriptomic Analyses Reveal the Functional Role of Botrytis cinerea in Biochemical and Textural Changes during Noble Rot of Grapevines
Source: J Fungi (Basel). 2022 Apr 8;8(4):378. doi: 10.3390/jof8040378 (PMC9030449; doi:10.3390/jof8040378)
Supplement: Supplementary file 1 [file jof-08-00378-s001.zip › jof-1673720-supplementary.xlsx]

## Sheet: Blue12down
##Databases: KEGG PATHWAY
##Statistical test method: hypergeometric test / Fisher's exact test
##FDR correction method: Benjamini and Hochberg
#Term	Database	ID	Input number	Background number	P-Value	Corrected P-Value	Input	Hyperlink
RNA polymerase	KEGG PATHWAY	bfu03020	1	26	0.0205733179473	0.0411466358946	BCIN_13g04380	http://www.genome.jp/kegg-bin/show_pathway?bfu03020/bfu:BCIN_13g04380%09red
Ribosome	KEGG PATHWAY	bfu03010	1	103	0.077194681426	0.077194681426	BCIN_13g04381	http://www.genome.jp/kegg-bin/show_pathway?bfu03010/bfu:BCIN_02g06070%09red
--------------------
#Term	Database	ID	Input number	Background number	P-Value	Corrected P-Value	Input	Hyperlink
--------------------
#Term	Database	ID	Input number	Background number	P-Value	Corrected P-Value	Input	Hyperlink
--------------------

## Sheet: Blue12up
##Databases: KEGG PATHWAY
##Statistical test method: hypergeometric test / Fisher's exact test
##FDR correction method: Benjamini and Hochberg
#Term	Database	ID	Input number	Background number	P-Value	Corrected P-Value	Input	Hyperlink
Nitrogen metabolism	KEGG PATHWAY	bfu00910	2	12	0.0215844156903	0.381897663878	BCIN_06g03226|BCIN_06g03222	http://www.genome.jp/kegg-bin/show_pathway?bfu00910/bfu:BCIN_01g06290%09red/bfu:BCIN_14g03390%09red
SNARE interactions in vesicular transport	KEGG PATHWAY	bfu04130	2	13	0.0246385589598	0.381897663878	BCIN_06g03072|BCIN_06g03174	http://www.genome.jp/kegg-bin/show_pathway?bfu04130/bfu:BCIN_09g02090%09red/bfu:BCIN_14g02490%09red
Citrate cycle (TCA cycle)	KEGG PATHWAY	bfu00020	2	22	0.0588262533271	0.598500509937	BCIN_06g03120|BCIN_06g03168	http://www.genome.jp/kegg-bin/show_pathway?bfu00020/bfu:BCIN_02g03080%09red/bfu:BCIN_05g04430%09red
Glyoxylate and dicarboxylate metabolism	KEGG PATHWAY	bfu00630	2	26	0.07722587225	0.598500509937	BCIN_06g03226|BCIN_06g03265	http://www.genome.jp/kegg-bin/show_pathway?bfu00630/bfu:BCIN_11g04630%09red/bfu:BCIN_14g03390%09red
Oxidative phosphorylation	KEGG PATHWAY	bfu00190	3	72	0.126423116651	0.637686564104	BCIN_06g03187|BCIN_06g03120|BCIN_06g03168	http://www.genome.jp/kegg-bin/show_pathway?bfu00190/bfu:BCIN_05g05800%09red/bfu:BCIN_02g03080%09red/bfu:BCIN_05g04430%09red
AGE-RAGE signaling pathway in diabetic complications	KEGG PATHWAY	bfu04933	1	10	0.167111543092	0.637686564104	BCIN_06g03145	http://www.genome.jp/kegg-bin/show_pathway?bfu04933/bfu:BCIN_13g00090%09red
Nicotinate and nicotinamide metabolism	KEGG PATHWAY	bfu00760	1	11	0.180849331324	0.637686564104	BCIN_06g03123	http://www.genome.jp/kegg-bin/show_pathway?bfu00760/bfu:BCIN_13g01400%09red
Biosynthesis of unsaturated fatty acids	KEGG PATHWAY	bfu01040	1	12	0.194361663512	0.637686564104	BCIN_06g03139	http://www.genome.jp/kegg-bin/show_pathway?bfu01040/bfu:BCIN_01g10750%09red
Arginine biosynthesis	KEGG PATHWAY	bfu00220	1	15	0.233582439547	0.637686564104	BCIN_06g03226	http://www.genome.jp/kegg-bin/show_pathway?bfu00220/bfu:BCIN_14g03390%09red
Steroid biosynthesis	KEGG PATHWAY	bfu00100	1	15	0.233582439547	0.637686564104	BCIN_06g03127	http://www.genome.jp/kegg-bin/show_pathway?bfu00100/bfu:BCIN_01g00360%09red
Autophagy - yeast	KEGG PATHWAY	bfu04138	2	59	0.266154792958	0.637686564104	BCIN_06g03184|BCIN_06g03175	http://www.genome.jp/kegg-bin/show_pathway?bfu04138/bfu:BCIN_09g05260%09red/bfu:BCIN_08g02990%09red
Autophagy - other	KEGG PATHWAY	bfu04136	1	21	0.306415262126	0.637686564104	BCIN_06g03184	http://www.genome.jp/kegg-bin/show_pathway?bfu04136/bfu:BCIN_09g05260%09red
Alanine, aspartate and glutamate metabolism	KEGG PATHWAY	bfu00250	1	21	0.306415262126	0.637686564104	BCIN_06g03226	http://www.genome.jp/kegg-bin/show_pathway?bfu00250/bfu:BCIN_14g03390%09red
Glutathione metabolism	KEGG PATHWAY	bfu00480	1	22	0.317865953553	0.637686564104	BCIN_06g03213	http://www.genome.jp/kegg-bin/show_pathway?bfu00480/bfu:BCIN_04g01660%09red
Fructose and mannose metabolism	KEGG PATHWAY	bfu00051	1	22	0.317865953553	0.637686564104	BCIN_06g03196	http://www.genome.jp/kegg-bin/show_pathway?bfu00051/bfu:BCIN_02g00470%09red
Tryptophan metabolism	KEGG PATHWAY	bfu00380	1	23	0.329128549215	0.637686564104	BCIN_06g03163	http://www.genome.jp/kegg-bin/show_pathway?bfu00380/bfu:BCIN_12g01070%09red
Fatty acid metabolism	KEGG PATHWAY	bfu01212	1	28	0.382725954812	0.651516545873	BCIN_06g03139	http://www.genome.jp/kegg-bin/show_pathway?bfu01212/bfu:BCIN_01g10750%09red
Basal transcription factors	KEGG PATHWAY	bfu03022	1	28	0.382725954812	0.651516545873	BCIN_06g03246	http://www.genome.jp/kegg-bin/show_pathway?bfu03022/bfu:BCIN_08g05310%09red
Phagosome	KEGG PATHWAY	bfu04145	1	31	0.412816472619	0.651516545873	BCIN_06g03187	http://www.genome.jp/kegg-bin/show_pathway?bfu04145/bfu:BCIN_05g05800%09red
Carbon metabolism	KEGG PATHWAY	bfu01200	2	85	0.421490856409	0.651516545873	BCIN_06g03120|BCIN_06g03168	http://www.genome.jp/kegg-bin/show_pathway?bfu01200/bfu:BCIN_02g03080%09red/bfu:BCIN_05g04430%09red
Metabolic pathways	KEGG PATHWAY	bfu01100	13	737	0.466641552715	0.651516545873	BCIN_06g03196|BCIN_06g03187|BCIN_06g03213|BCIN_06g03168|BCIN_06g03163|BCIN_06g03153|BCIN_06g03265|BCIN_06g03123|BCIN_06g03250|BCIN_06g03226|BCIN_06g03120|BCIN_06g03127|BCIN_06g03139	http://www.genome.jp/kegg-bin/show_pathway?bfu01100/bfu:BCIN_02g03080%09red/bfu:BCIN_05g04430%09red/bfu:BCIN_11g04630%09red/bfu:BCIN_14g03390%09red/bfu:BCIN_01g00360%09red/bfu:BCIN_05g05800%09red/bfu:BCIN_13g01400%09red/bfu:BCIN_04g01660%09red/bfu:BCIN_02g05740%09red/bfu:BCIN_02g00470%09red/bfu:BCIN_02g01630%09red/bfu:BCIN_12g01070%09red/bfu:BCIN_01g10750%09red
mRNA surveillance pathway	KEGG PATHWAY	bfu03015	1	39	0.48611131892	0.651516545873	BCIN_06g03257	http://www.genome.jp/kegg-bin/show_pathway?bfu03015/bfu:BCIN_12g03610%09red
Amino sugar and nucleotide sugar metabolism	KEGG PATHWAY	bfu00520	1	41	0.502965320005	0.651516545873	BCIN_06g03250	http://www.genome.jp/kegg-bin/show_pathway?bfu00520/bfu:BCIN_02g01630%09red
Purine metabolism	KEGG PATHWAY	bfu00230	1	42	0.51118492828	0.651516545873	BCIN_06g03153	http://www.genome.jp/kegg-bin/show_pathway?bfu00230/bfu:BCIN_02g05740%09red
RNA degradation	KEGG PATHWAY	bfu03018	1	46	0.542732843867	0.651516545873	BCIN_06g03159	http://www.genome.jp/kegg-bin/show_pathway?bfu03018/bfu:BCIN_16g02120%09red
Biosynthesis of secondary metabolites	KEGG PATHWAY	bfu01110	4	243	0.583988137891	0.651516545873	BCIN_06g03120|BCIN_06g03127|BCIN_06g03265|BCIN_06g03168	http://www.genome.jp/kegg-bin/show_pathway?bfu01110/bfu:BCIN_01g00360%09red/bfu:BCIN_02g03080%09red/bfu:BCIN_05g04430%09red/bfu:BCIN_11g04630%09red
Meiosis - yeast	KEGG PATHWAY	bfu04113	1	55	0.606503275823	0.651516545873	BCIN_06g03083	http://www.genome.jp/kegg-bin/show_pathway?bfu04113/bfu:BCIN_15g05300%09red
MAPK signaling pathway - yeast	KEGG PATHWAY	bfu04011	1	56	0.613018342383	0.651516545873	BCIN_06g03145	http://www.genome.jp/kegg-bin/show_pathway?bfu04011/bfu:BCIN_13g00090%09red
Endocytosis	KEGG PATHWAY	bfu04144	1	58	0.625728251578	0.651516545873	BCIN_06g03145	http://www.genome.jp/kegg-bin/show_pathway?bfu04144/bfu:BCIN_13g00090%09red
Biosynthesis of antibiotics	KEGG PATHWAY	bfu01130	3	193	0.630499883103	0.651516545873	BCIN_06g03120|BCIN_06g03127|BCIN_06g03168	http://www.genome.jp/kegg-bin/show_pathway?bfu01130/bfu:BCIN_01g00360%09red/bfu:BCIN_02g03080%09red/bfu:BCIN_05g04430%09red
Biosynthesis of amino acids	KEGG PATHWAY	bfu01230	1	91	0.784461648	0.784461648	BCIN_06g03226	http://www.genome.jp/kegg-bin/show_pathway?bfu01230/bfu:BCIN_14g03390%09red
--------------------
#Term	Database	ID	Input number	Background number	P-Value	Corrected P-Value	Input	Hyperlink
--------------------
#Term	Database	ID	Input number	Background number	P-Value	Corrected P-Value	Input	Hyperlink
--------------------

## Sheet: Blue23down
##Databases: KEGG PATHWAY
##Statistical test method: hypergeometric test / Fisher's exact test
##FDR correction method: Benjamini and Hochberg
#Term	Database	ID	Input number	Background number	P-Value	Corrected P-Value	Input	Hyperlink
Terpenoid backbone biosynthesis	KEGG PATHWAY	bfu00900	2	19	0.00738183509881	0.0671040215948	BCIN_02g04707|BCIN_02g04741	http://www.genome.jp/kegg-bin/show_pathway?bfu00900/bfu:BCIN_03g06350%09red/bfu:BCIN_05g07430%09red
Biosynthesis of antibiotics	KEGG PATHWAY	bfu01130	5	193	0.00763060948025	0.0671040215948	BCIN_02g04702|BCIN_02g04719|BCIN_02g04722|BCIN_02g04707|BCIN_02g04741	http://www.genome.jp/kegg-bin/show_pathway?bfu01130/bfu:BCIN_01g02780%09red/bfu:BCIN_03g06350%09red/bfu:BCIN_02g03080%09red/bfu:BCIN_05g04430%09red/bfu:BCIN_05g07430%09red
Citrate cycle (TCA cycle)	KEGG PATHWAY	bfu00020	2	22	0.00958628879926	0.0671040215948	BCIN_02g04719|BCIN_02g04722	http://www.genome.jp/kegg-bin/show_pathway?bfu00020/bfu:BCIN_02g03080%09red/bfu:BCIN_05g04430%09red
Glyoxylate and dicarboxylate metabolism	KEGG PATHWAY	bfu00630	2	26	0.0129212992992	0.067836821321	BCIN_02g04724|BCIN_02g04741	http://www.genome.jp/kegg-bin/show_pathway?bfu00630/bfu:BCIN_05g07430%09red/bfu:BCIN_05g06430%09red
Carbon metabolism	KEGG PATHWAY	bfu01200	3	85	0.0172407953978	0.0724113406709	BCIN_02g04719|BCIN_02g04722|BCIN_02g04741	http://www.genome.jp/kegg-bin/show_pathway?bfu01200/bfu:BCIN_02g03080%09red/bfu:BCIN_05g04430%09red/bfu:BCIN_05g07430%09red
Synthesis and degradation of ketone bodies	KEGG PATHWAY	bfu00072	1	6	0.0426230559089	0.149180695681	BCIN_02g04741	http://www.genome.jp/kegg-bin/show_pathway?bfu00072/bfu:BCIN_05g07430%09red
Biosynthesis of secondary metabolites	KEGG PATHWAY	bfu01110	4	243	0.0670833066039	0.165900296667	BCIN_02g04702|BCIN_02g04719|BCIN_02g04722|BCIN_02g04741	http://www.genome.jp/kegg-bin/show_pathway?bfu01110/bfu:BCIN_01g02780%09red/bfu:BCIN_02g03080%09red/bfu:BCIN_05g04430%09red/bfu:BCIN_05g07430%09red
One carbon pool by folate	KEGG PATHWAY	bfu00670	1	11	0.0719660117715	0.165900296667	BCIN_02g04724	http://www.genome.jp/kegg-bin/show_pathway?bfu00670/bfu:BCIN_05g06430%09red
Oxidative phosphorylation	KEGG PATHWAY	bfu00190	2	72	0.0770211971324	0.165900296667	BCIN_02g04719|BCIN_02g04722	http://www.genome.jp/kegg-bin/show_pathway?bfu00190/bfu:BCIN_02g03080%09red/bfu:BCIN_05g04430%09red
Butanoate metabolism	KEGG PATHWAY	bfu00650	1	13	0.0834532230442	0.165900296667	BCIN_02g04741	http://www.genome.jp/kegg-bin/show_pathway?bfu00650/bfu:BCIN_05g07430%09red
Lysine degradation	KEGG PATHWAY	bfu00310	1	14	0.0891441233349	0.165900296667	BCIN_02g04741	http://www.genome.jp/kegg-bin/show_pathway?bfu00310/bfu:BCIN_05g07430%09red
Steroid biosynthesis	KEGG PATHWAY	bfu00100	1	15	0.0948001695238	0.165900296667	BCIN_02g04702	http://www.genome.jp/kegg-bin/show_pathway?bfu00100/bfu:BCIN_01g02780%09red
Fatty acid degradation	KEGG PATHWAY	bfu00071	1	17	0.106008540415	0.171244565286	BCIN_02g04741	http://www.genome.jp/kegg-bin/show_pathway?bfu00071/bfu:BCIN_05g07430%09red
Propanoate metabolism	KEGG PATHWAY	bfu00640	1	19	0.117080004863	0.175620007295	BCIN_02g04741	http://www.genome.jp/kegg-bin/show_pathway?bfu00640/bfu:BCIN_05g07430%09red
Fructose and mannose metabolism	KEGG PATHWAY	bfu00051	1	22	0.133434104477	0.182199664651	BCIN_02g04706	http://www.genome.jp/kegg-bin/show_pathway?bfu00051/bfu:BCIN_02g00470%09red
Tryptophan metabolism	KEGG PATHWAY	bfu00380	1	23	0.138818792115	0.182199664651	BCIN_02g04741	http://www.genome.jp/kegg-bin/show_pathway?bfu00380/bfu:BCIN_05g07430%09red
Pyruvate metabolism	KEGG PATHWAY	bfu00620	1	25	0.14948935501	0.184663320894	BCIN_02g04741	http://www.genome.jp/kegg-bin/show_pathway?bfu00620/bfu:BCIN_05g07430%09red
Fatty acid metabolism	KEGG PATHWAY	bfu01212	1	28	0.165251143045	0.19279300022	BCIN_02g04741	http://www.genome.jp/kegg-bin/show_pathway?bfu01212/bfu:BCIN_05g07430%09red
Valine, leucine and isoleucine degradation	KEGG PATHWAY	bfu00280	1	30	0.175598583664	0.194082645102	BCIN_02g04741	http://www.genome.jp/kegg-bin/show_pathway?bfu00280/bfu:BCIN_05g07430%09red
Purine metabolism	KEGG PATHWAY	bfu00230	1	42	0.235078876603	0.246832820433	BCIN_02g04742	http://www.genome.jp/kegg-bin/show_pathway?bfu00230/bfu:BCIN_10g04410%09red
Metabolic pathways	KEGG PATHWAY	bfu01100	6	737	0.313032962107	0.313032962107	BCIN_02g04702|BCIN_02g04706|BCIN_02g04719|BCIN_02g04742|BCIN_02g04741|BCIN_02g04722	http://www.genome.jp/kegg-bin/show_pathway?bfu01100/bfu:BCIN_10g04410%09red/bfu:BCIN_05g04430%09red/bfu:BCIN_05g07430%09red/bfu:BCIN_01g02780%09red/bfu:BCIN_02g00470%09red/bfu:BCIN_02g03080%09red
--------------------
#Term	Database	ID	Input number	Background number	P-Value	Corrected P-Value	Input	Hyperlink
--------------------
#Term	Database	ID	Input number	Background number	P-Value	Corrected P-Value	Input	Hyperlink
--------------------

## Sheet: Blue23up
##Databases: KEGG PATHWAY
##Statistical test method: hypergeometric test / Fisher's exact test
##FDR correction method: Benjamini and Hochberg
#Term	Database	ID	Input number	Background number	P-Value	Corrected P-Value	Input	Hyperlink
Ribosome biogenesis in eukaryotes	KEGG PATHWAY	bfu03008	1	67	0.0675316671026	0.0675316671026	BCIN_12g06302	http://www.genome.jp/kegg-bin/show_pathway?bfu03008/bfu:BCIN_16g03170%09red
--------------------
#Term	Database	ID	Input number	Background number	P-Value	Corrected P-Value	Input	Hyperlink
--------------------
#Term	Database	ID	Input number	Background number	P-Value	Corrected P-Value	Input	Hyperlink
--------------------

## Sheet: Blue34down
##Databases: KEGG PATHWAY
##Statistical test method: hypergeometric test / Fisher's exact test
##FDR correction method: Benjamini and Hochberg
#Term	Database	ID	Input number	Background number	P-Value	Corrected P-Value	Input	Hyperlink
Steroid biosynthesis	KEGG PATHWAY	bfu00100	3	15	0.0120067706517	0.288162495641	BCIN_15g01490|BCIN_09g00250|BCIN_01g00360	http://www.genome.jp/kegg-bin/show_pathway?bfu00100/bfu:BCIN_09g00250%09red/bfu:BCIN_01g00360%09red/bfu:BCIN_15g01490%09red
SNARE interactions in vesicular transport	KEGG PATHWAY	bfu04130	2	13	0.0613135529129	0.735762634955	BCIN_14g02490|BCIN_09g02090	http://www.genome.jp/kegg-bin/show_pathway?bfu04130/bfu:BCIN_09g02090%09red/bfu:BCIN_14g02490%09red
Nicotinate and nicotinamide metabolism	KEGG PATHWAY	bfu00760	1	11	0.281789567576	0.745848807264	BCIN_13g01400	http://www.genome.jp/kegg-bin/show_pathway?bfu00760/bfu:BCIN_13g01400%09red
Starch and sucrose metabolism	KEGG PATHWAY	bfu00500	2	37	0.286806074596	0.745848807264	BCIN_10g02280|BCIN_01g10310	http://www.genome.jp/kegg-bin/show_pathway?bfu00500/bfu:BCIN_10g02280%09red/bfu:BCIN_01g10310%09red
Nitrogen metabolism	KEGG PATHWAY	bfu00910	1	12	0.301339622634	0.745848807264	BCIN_01g06290	http://www.genome.jp/kegg-bin/show_pathway?bfu00910/bfu:BCIN_01g06290%09red
Purine metabolism	KEGG PATHWAY	bfu00230	2	42	0.337190464849	0.745848807264	BCIN_03g06830|BCIN_02g05740	http://www.genome.jp/kegg-bin/show_pathway?bfu00230/bfu:BCIN_02g05740%09red/bfu:BCIN_03g06830%09red
Sphingolipid metabolism	KEGG PATHWAY	bfu00600	1	19	0.424111227968	0.745848807264	BCIN_07g02640	http://www.genome.jp/kegg-bin/show_pathway?bfu00600/bfu:BCIN_07g02640%09red
Propanoate metabolism	KEGG PATHWAY	bfu00640	1	19	0.424111227968	0.745848807264	BCIN_15g05660	http://www.genome.jp/kegg-bin/show_pathway?bfu00640/bfu:BCIN_15g05660%09red
Phosphatidylinositol signaling system	KEGG PATHWAY	bfu04070	1	19	0.424111227968	0.745848807264	BCIN_12g03620	http://www.genome.jp/kegg-bin/show_pathway?bfu04070/bfu:BCIN_12g03620%09red
Autophagy - other	KEGG PATHWAY	bfu04136	1	21	0.455058087921	0.745848807264	BCIN_09g05260	http://www.genome.jp/kegg-bin/show_pathway?bfu04136/bfu:BCIN_09g05260%09red
Inositol phosphate metabolism	KEGG PATHWAY	bfu00562	1	21	0.455058087921	0.745848807264	BCIN_12g03620	http://www.genome.jp/kegg-bin/show_pathway?bfu00562/bfu:BCIN_12g03620%09red
Various types of N-glycan biosynthesis	KEGG PATHWAY	bfu00513	1	22	0.469904043536	0.745848807264	BCIN_01g05680	http://www.genome.jp/kegg-bin/show_pathway?bfu00513/bfu:BCIN_01g05680%09red
Fructose and mannose metabolism	KEGG PATHWAY	bfu00051	1	22	0.469904043536	0.745848807264	BCIN_02g00470	http://www.genome.jp/kegg-bin/show_pathway?bfu00051/bfu:BCIN_02g00470%09red
Tryptophan metabolism	KEGG PATHWAY	bfu00380	1	23	0.484346751232	0.745848807264	BCIN_14g01360	http://www.genome.jp/kegg-bin/show_pathway?bfu00380/bfu:BCIN_14g01360%09red
Glycerolipid metabolism	KEGG PATHWAY	bfu00561	1	23	0.484346751232	0.745848807264	BCIN_16g01220	http://www.genome.jp/kegg-bin/show_pathway?bfu00561/bfu:BCIN_16g01220%09red
Autophagy - yeast	KEGG PATHWAY	bfu04138	2	59	0.497232538176	0.745848807264	BCIN_09g05260|BCIN_12g03620	http://www.genome.jp/kegg-bin/show_pathway?bfu04138/bfu:BCIN_09g05260%09red/bfu:BCIN_12g03620%09red
N-Glycan biosynthesis	KEGG PATHWAY	bfu00510	1	29	0.563126131835	0.782162628948	BCIN_01g05680	http://www.genome.jp/kegg-bin/show_pathway?bfu00510/bfu:BCIN_01g05680%09red
Phagosome	KEGG PATHWAY	bfu04145	1	31	0.586621971711	0.782162628948	BCIN_10g06030	http://www.genome.jp/kegg-bin/show_pathway?bfu04145/bfu:BCIN_10g06030%09red
Amino sugar and nucleotide sugar metabolism	KEGG PATHWAY	bfu00520	1	41	0.686496010081	0.867152854839	BCIN_12g01380	http://www.genome.jp/kegg-bin/show_pathway?bfu00520/bfu:BCIN_12g01380%09red
Meiosis - yeast	KEGG PATHWAY	bfu04113	1	55	0.787222261224	0.944666713468	BCIN_15g05300	http://www.genome.jp/kegg-bin/show_pathway?bfu04113/bfu:BCIN_15g05300%09red
Protein processing in endoplasmic reticulum	KEGG PATHWAY	bfu04141	1	70	0.859600678748	0.957844508991	BCIN_01g05680	http://www.genome.jp/kegg-bin/show_pathway?bfu04141/bfu:BCIN_01g05680%09red
Metabolic pathways	KEGG PATHWAY	bfu01100	16	737	0.878024133242	0.957844508991	BCIN_02g00470|BCIN_15g01490|BCIN_03g06830|BCIN_02g05740|BCIN_14g01360|BCIN_07g02640|BCIN_01g05680|BCIN_09g00250|BCIN_15g05660|BCIN_12g03620|BCIN_01g10310|BCIN_12g01380|BCIN_01g00360|BCIN_10g02280|BCIN_13g01400|BCIN_16g01220	http://www.genome.jp/kegg-bin/show_pathway?bfu01100/bfu:BCIN_16g01220%09red/bfu:BCIN_01g05680%09red/bfu:BCIN_01g00360%09red/bfu:BCIN_13g01400%09red/bfu:BCIN_02g00470%09red/bfu:BCIN_14g01360%09red/bfu:BCIN_07g02640%09red/bfu:BCIN_09g00250%09red/bfu:BCIN_02g05740%09red/bfu:BCIN_10g02280%09red/bfu:BCIN_03g06830%09red/bfu:BCIN_12g01380%09red/bfu:BCIN_01g10310%09red/bfu:BCIN_15g05660%09red/bfu:BCIN_12…
Biosynthesis of secondary metabolites	KEGG PATHWAY	bfu01110	3	243	0.965666241893	0.971050994679	BCIN_15g01490|BCIN_01g10310|BCIN_01g00360	http://www.genome.jp/kegg-bin/show_pathway?bfu01110/bfu:BCIN_01g10310%09red/bfu:BCIN_01g00360%09red/bfu:BCIN_15g01490%09red
Biosynthesis of antibiotics	KEGG PATHWAY	bfu01130	2	193	0.971050994679	0.971050994679	BCIN_09g00250|BCIN_01g00360	http://www.genome.jp/kegg-bin/show_pathway?bfu01130/bfu:BCIN_09g00250%09red/bfu:BCIN_01g00360%09red
--------------------
#Term	Database	ID	Input number	Background number	P-Value	Corrected P-Value	Input	Hyperlink
--------------------
#Term	Database	ID	Input number	Background number	P-Value	Corrected P-Value	Input	Hyperlink
--------------------

## Sheet: Blue34up
##Databases: KEGG PATHWAY
##Statistical test method: hypergeometric test / Fisher's exact test
##FDR correction method: Benjamini and Hochberg
#Term	Database	ID	Input number	Background number	P-Value	Corrected P-Value	Input	Hyperlink
RNA polymerase	KEGG PATHWAY	bfu03020	1	26	0.016039718576	0.053299361453	BCIN_02g06072	http://www.genome.jp/kegg-bin/show_pathway?bfu03020/bfu:BCIN_13g04380%09red
RNA degradation	KEGG PATHWAY	bfu03018	1	46	0.0277783494519	0.053299361453	BCIN_02g06074	http://www.genome.jp/kegg-bin/show_pathway?bfu03018/bfu:BCIN_07g06220%09red
Ribosome biogenesis in eukaryotes	KEGG PATHWAY	bfu03008	1	67	0.0399745210898	0.053299361453	BCIN_02g06075	http://www.genome.jp/kegg-bin/show_pathway?bfu03008/bfu:BCIN_16g03170%09red
Ribosome	KEGG PATHWAY	bfu03010	1	103	0.0605772491804	0.0605772491804	BCIN_02g06070	http://www.genome.jp/kegg-bin/show_pathway?bfu03010/bfu:BCIN_02g06070%09red
--------------------
#Term	Database	ID	Input number	Background number	P-Value	Corrected P-Value	Input	Hyperlink
--------------------
#Term	Database	ID	Input number	Background number	P-Value	Corrected P-Value	Input	Hyperlink
--------------------

## Sheet: Brown12down
##Databases: KEGG PATHWAY
##Statistical test method: hypergeometric test / Fisher's exact test
##FDR correction method: Benjamini and Hochberg
#Term	Database	ID	Input number	Background number	P-Value	Corrected P-Value	Input	Hyperlink
RNA polymerase	KEGG PATHWAY	bfu03020	1	26	0.016039718576	0.053299361453	BCIN_02g06072	http://www.genome.jp/kegg-bin/show_pathway?bfu03020/bfu:BCIN_13g04380%09red
RNA degradation	KEGG PATHWAY	bfu03018	1	46	0.0277783494519	0.053299361453	BCIN_02g06074	http://www.genome.jp/kegg-bin/show_pathway?bfu03018/bfu:BCIN_07g06220%09red
Ribosome biogenesis in eukaryotes	KEGG PATHWAY	bfu03008	1	67	0.0399745210898	0.053299361453	BCIN_02g06075	http://www.genome.jp/kegg-bin/show_pathway?bfu03008/bfu:BCIN_16g03170%09red
Ribosome	KEGG PATHWAY	bfu03010	1	103	0.0605772491804	0.0605772491804	BCIN_02g06070	http://www.genome.jp/kegg-bin/show_pathway?bfu03010/bfu:BCIN_02g06070%09red
--------------------
#Term	Database	ID	Input number	Background number	P-Value	Corrected P-Value	Input	Hyperlink
--------------------
#Term	Database	ID	Input number	Background number	P-Value	Corrected P-Value	Input	Hyperlink
--------------------

## Sheet: Brown12up
##Databases: KEGG PATHWAY
##Statistical test method: hypergeometric test / Fisher's exact test
##FDR correction method: Benjamini and Hochberg
#Term	Database	ID	Input number	Background number	P-Value	Corrected P-Value	Input	Hyperlink
Proteasome	KEGG PATHWAY	bfu03050	9	35	2.40718713759e-10	1.15544982604e-08	BCIN_11g03900|BCIN_11g03911|BCIN_11g03971|BCIN_11g03990|BCIN_11g03978|BCIN_11g03899|BCIN_11g03902|BCIN_11g03968|BCIN_11g03924	http://www.genome.jp/kegg-bin/show_pathway?bfu03050/bfu:BCIN_13g01630%09red/bfu:BCIN_02g01930%09red/bfu:BCIN_07g06340%09red/bfu:BCIN_01g09330%09red/bfu:BCIN_11g05890%09red/bfu:BCIN_11g05610%09red/bfu:BCIN_12g00500%09red/bfu:BCIN_01g06500%09red
Metabolic pathways	KEGG PATHWAY	bfu01100	24	737	1.3889529424e-07	3.33348706177e-06	BCIN_11g03901|BCIN_11g03905|BCIN_11g03904|BCIN_11g03975|BCIN_11g03946|BCIN_11g03940|BCIN_11g03893|BCIN_11g03890|BCIN_11g03906|BCIN_11g03939|BCIN_11g03931|BCIN_11g03932|BCIN_11g03935|BCIN_11g03937|BCIN_11g03913|BCIN_11g03976|BCIN_11g03959|BCIN_11g03950|BCIN_11g03966|BCIN_11g03881|BCIN_11g03886|BCIN_11g03887|BCIN_11g03983|BCIN_11g03987	http://www.genome.jp/kegg-bin/show_pathway?bfu01100/bfu:BCIN_16g02860%09red/bfu:BCIN_07g06010%09red/bfu:BCIN_04g04810%09red/bfu:BCIN_12g04040%09red/bfu:BCIN_06g05400%09red/bfu:BCIN_12g05190%09red/bfu:BCIN_11g04880%09red/bfu:BCIN_01g09650%09red/bfu:BCIN_15g02650%09red/bfu:BCIN_08g05220%09red/bfu:BCIN_14g02010%09red/bfu:BCIN_05g05940%09red/bfu:BCIN_14g01750%09red/bfu:BCIN_09g06160%09red/bfu:BCIN_14…
Peroxisome	KEGG PATHWAY	bfu04146	6	43	6.38008444488e-06	0.000102081351118	BCIN_11g03881|BCIN_11g03882|BCIN_11g03894|BCIN_11g03959|BCIN_11g03983|BCIN_11g03937	http://www.genome.jp/kegg-bin/show_pathway?bfu04146/bfu:BCIN_10g01030%09red/bfu:BCIN_14g00830%09red/bfu:BCIN_04g04810%09red/bfu:BCIN_15g02650%09red/bfu:BCIN_03g01920%09red/bfu:BCIN_01g07920%09red
Ubiquitin mediated proteolysis	KEGG PATHWAY	bfu04120	6	51	1.55682135071e-05	0.000186818562085	BCIN_11g03888|BCIN_11g03889|BCIN_11g03961|BCIN_11g03952|BCIN_11g03986|BCIN_11g03922	http://www.genome.jp/kegg-bin/show_pathway?bfu04120/bfu:BCIN_04g03110%09red/bfu:BCIN_02g04920%09red/bfu:BCIN_03g01890%09red/bfu:BCIN_15g04190%09red/bfu:BCIN_02g00490%09red/bfu:BCIN_08g03360%09red
Endocytosis	KEGG PATHWAY	bfu04144	6	58	3.04801181436e-05	0.000292609134179	BCIN_11g03972|BCIN_11g03885|BCIN_11g03907|BCIN_11g03967|BCIN_11g03930|BCIN_11g03920	http://www.genome.jp/kegg-bin/show_pathway?bfu04144/bfu:BCIN_04g02750%09red/bfu:BCIN_09g01550%09red/bfu:BCIN_11g01640%09red/bfu:BCIN_05g01080%09red/bfu:BCIN_07g05090%09red/bfu:BCIN_12g05720%09red
Protein processing in endoplasmic reticulum	KEGG PATHWAY	bfu04141	6	70	8.10533615195e-05	0.000648426892156	BCIN_11g03948|BCIN_11g03973|BCIN_11g03888|BCIN_11g03889|BCIN_11g03952|BCIN_11g03986	http://www.genome.jp/kegg-bin/show_pathway?bfu04141/bfu:BCIN_10g05180%09red/bfu:BCIN_07g05030%09red/bfu:BCIN_02g04920%09red/bfu:BCIN_03g01890%09red/bfu:BCIN_15g04190%09red/bfu:BCIN_02g00490%09red
Carbon metabolism	KEGG PATHWAY	bfu01200	6	85	0.000220279203168	0.00151048596458	BCIN_11g03975|BCIN_11g03976|BCIN_11g03881|BCIN_11g03983|BCIN_11g03906|BCIN_11g03931	http://www.genome.jp/kegg-bin/show_pathway?bfu01200/bfu:BCIN_06g05400%09red/bfu:BCIN_08g05220%09red/bfu:BCIN_03g01920%09red/bfu:BCIN_14g00830%09red/bfu:BCIN_01g09650%09red
Phagosome	KEGG PATHWAY	bfu04145	4	31	0.000319927916466	0.00191956749879	BCIN_11g03939|BCIN_11g03932|BCIN_11g03935|BCIN_11g03887	http://www.genome.jp/kegg-bin/show_pathway?bfu04145/bfu:BCIN_12g04040%09red/bfu:BCIN_11g04880%09red/bfu:BCIN_09g06160%09red/bfu:BCIN_14g02010%09red
Nucleotide excision repair	KEGG PATHWAY	bfu03420	4	38	0.00064991557848	0.00346621641856	BCIN_11g03922|BCIN_11g03948|BCIN_11g03953|BCIN_11g03898	http://www.genome.jp/kegg-bin/show_pathway?bfu03420/bfu:BCIN_13g02450%09red/bfu:BCIN_01g08420%09red/bfu:BCIN_08g03360%09red/bfu:BCIN_10g05180%09red
Fructose and mannose metabolism	KEGG PATHWAY	bfu00051	3	22	0.00164028791624	0.00787338199795	BCIN_11g03975|BCIN_11g03976|BCIN_11g03904	http://www.genome.jp/kegg-bin/show_pathway?bfu00051/bfu:BCIN_14g02450%09red/bfu:BCIN_08g05220%09red
Tryptophan metabolism	KEGG PATHWAY	bfu00380	3	23	0.00184151479493	0.00803570092332	BCIN_11g03881|BCIN_11g03966|BCIN_11g03931	http://www.genome.jp/kegg-bin/show_pathway?bfu00380/bfu:BCIN_06g05400%09red/bfu:BCIN_14g04940%09red/bfu:BCIN_03g01920%09red
Synthesis and degradation of ketone bodies	KEGG PATHWAY	bfu00072	2	6	0.00240453874625	0.00906782479128	BCIN_11g03931|BCIN_11g03937	http://www.genome.jp/kegg-bin/show_pathway?bfu00072/bfu:BCIN_06g05400%09red/bfu:BCIN_04g04810%09red
Glyoxylate and dicarboxylate metabolism	KEGG PATHWAY	bfu00630	3	26	0.00253516848024	0.00906782479128	BCIN_11g03881|BCIN_11g03983|BCIN_11g03931	http://www.genome.jp/kegg-bin/show_pathway?bfu00630/bfu:BCIN_06g05400%09red/bfu:BCIN_14g00830%09red/bfu:BCIN_03g01920%09red
Biosynthesis of secondary metabolites	KEGG PATHWAY	bfu01110	8	243	0.00264478223079	0.00906782479128	BCIN_11g03975|BCIN_11g03976|BCIN_11g03886|BCIN_11g03881|BCIN_11g03983|BCIN_11g03906|BCIN_11g03940|BCIN_11g03931	http://www.genome.jp/kegg-bin/show_pathway?bfu01110/bfu:BCIN_14g00830%09red/bfu:BCIN_08g05220%09red/bfu:BCIN_01g08260%09red/bfu:BCIN_01g09650%09red/bfu:BCIN_03g01920%09red/bfu:BCIN_06g05400%09red/bfu:BCIN_01g07070%09red
Biosynthesis of antibiotics	KEGG PATHWAY	bfu01130	7	193	0.00291198945259	0.00931836624828	BCIN_11g03975|BCIN_11g03976|BCIN_11g03881|BCIN_11g03983|BCIN_11g03906|BCIN_11g03940|BCIN_11g03931	http://www.genome.jp/kegg-bin/show_pathway?bfu01130/bfu:BCIN_14g00830%09red/bfu:BCIN_08g05220%09red/bfu:BCIN_01g09650%09red/bfu:BCIN_03g01920%09red/bfu:BCIN_06g05400%09red/bfu:BCIN_01g07070%09red
Glycolysis / Gluconeogenesis	KEGG PATHWAY	bfu00010	3	29	0.0033710702022	0.0101132106066	BCIN_11g03975|BCIN_11g03976|BCIN_11g03940	http://www.genome.jp/kegg-bin/show_pathway?bfu00010/bfu:BCIN_01g07070%09red/bfu:BCIN_08g05220%09red
Valine, leucine and isoleucine degradation	KEGG PATHWAY	bfu00280	3	30	0.00368280714498	0.0103985142917	BCIN_11g03931|BCIN_11g03893|BCIN_11g03937	http://www.genome.jp/kegg-bin/show_pathway?bfu00280/bfu:BCIN_06g05400%09red/bfu:BCIN_05g05940%09red/bfu:BCIN_04g04810%09red
Oxidative phosphorylation	KEGG PATHWAY	bfu00190	4	72	0.00582333400412	0.0155288906777	BCIN_11g03939|BCIN_11g03932|BCIN_11g03935|BCIN_11g03887	http://www.genome.jp/kegg-bin/show_pathway?bfu00190/bfu:BCIN_12g04040%09red/bfu:BCIN_11g04880%09red/bfu:BCIN_09g06160%09red/bfu:BCIN_14g02010%09red
Butanoate metabolism	KEGG PATHWAY	bfu00650	2	13	0.00863470564573	0.0218139932103	BCIN_11g03931|BCIN_11g03937	http://www.genome.jp/kegg-bin/show_pathway?bfu00650/bfu:BCIN_06g05400%09red/bfu:BCIN_04g04810%09red
Homologous recombination	KEGG PATHWAY	bfu03440	2	20	0.0181950000323	0.0432128735326	BCIN_11g03923|BCIN_11g03953	http://www.genome.jp/kegg-bin/show_pathway?bfu03440/bfu:BCIN_13g02450%09red/bfu:BCIN_04g04410%09red
Inositol phosphate metabolism	KEGG PATHWAY	bfu00562	2	21	0.0198059003691	0.0432128735326	BCIN_11g03975|BCIN_11g03976	http://www.genome.jp/kegg-bin/show_pathway?bfu00562/bfu:BCIN_08g05220%09red
Alanine, aspartate and glutamate metabolism	KEGG PATHWAY	bfu00250	2	21	0.0198059003691	0.0432128735326	BCIN_11g03983|BCIN_11g03950	http://www.genome.jp/kegg-bin/show_pathway?bfu00250/bfu:BCIN_14g01750%09red/bfu:BCIN_14g00830%09red
Pyrimidine metabolism	KEGG PATHWAY	bfu00240	2	22	0.0214743066809	0.0448159443775	BCIN_11g03901|BCIN_11g03890	http://www.genome.jp/kegg-bin/show_pathway?bfu00240/bfu:BCIN_12g05190%09red/bfu:BCIN_08g02430%09red
Pyruvate metabolism	KEGG PATHWAY	bfu00620	2	25	0.0268124987748	0.0536249975495	BCIN_11g03931|BCIN_11g03946	http://www.genome.jp/kegg-bin/show_pathway?bfu00620/bfu:BCIN_06g05400%09red/bfu:BCIN_01g00400%09red
Glycine, serine and threonine metabolism	KEGG PATHWAY	bfu00260	2	28	0.0326255435063	0.0626410435321	BCIN_11g03983|BCIN_11g03890	http://www.genome.jp/kegg-bin/show_pathway?bfu00260/bfu:BCIN_12g05190%09red/bfu:BCIN_14g00830%09red
DNA replication	KEGG PATHWAY	bfu03030	2	31	0.0388829360003	0.0717838818466	BCIN_11g03926|BCIN_11g03953	http://www.genome.jp/kegg-bin/show_pathway?bfu03030/bfu:BCIN_12g06670%09red/bfu:BCIN_13g02450%09red
MAPK signaling pathway - yeast	KEGG PATHWAY	bfu04011	2	56	0.104695026234	0.185310002487	BCIN_11g03881|BCIN_11g03885	http://www.genome.jp/kegg-bin/show_pathway?bfu04011/bfu:BCIN_04g02750%09red/bfu:BCIN_03g01920%09red
Nicotinate and nicotinamide metabolism	KEGG PATHWAY	bfu00760	1	11	0.108097501451	0.185310002487	BCIN_11g03959	http://www.genome.jp/kegg-bin/show_pathway?bfu00760/bfu:BCIN_15g02650%09red
Riboflavin metabolism	KEGG PATHWAY	bfu00740	1	12	0.116564451768	0.192934264995	BCIN_11g03886	http://www.genome.jp/kegg-bin/show_pathway?bfu00740/bfu:BCIN_01g08260%09red
Lysine degradation	KEGG PATHWAY	bfu00310	1	14	0.13326009434	0.20580402262	BCIN_11g03931	http://www.genome.jp/kegg-bin/show_pathway?bfu00310/bfu:BCIN_06g05400%09red
Pantothenate and CoA biosynthesis	KEGG PATHWAY	bfu00770	1	15	0.141490265551	0.20580402262	BCIN_11g03987	http://www.genome.jp/kegg-bin/show_pathway?bfu00770/bfu:BCIN_16g02860%09red
Porphyrin and chlorophyll metabolism	KEGG PATHWAY	bfu00860	1	15	0.141490265551	0.20580402262	BCIN_11g03936	http://www.genome.jp/kegg-bin/show_pathway?bfu00860/bfu:BCIN_01g03060%09red
Thiamine metabolism	KEGG PATHWAY	bfu00730	1	15	0.141490265551	0.20580402262	BCIN_11g03905	http://www.genome.jp/kegg-bin/show_pathway?bfu00730/bfu:BCIN_07g06010%09red
Methane metabolism	KEGG PATHWAY	bfu00680	1	17	0.157718954097	0.210291938795	BCIN_11g03983	http://www.genome.jp/kegg-bin/show_pathway?bfu00680/bfu:BCIN_14g00830%09red
Fatty acid degradation	KEGG PATHWAY	bfu00071	1	17	0.157718954097	0.210291938795	BCIN_11g03931	http://www.genome.jp/kegg-bin/show_pathway?bfu00071/bfu:BCIN_06g05400%09red
Base excision repair	KEGG PATHWAY	bfu03410	1	17	0.157718954097	0.210291938795	BCIN_11g03953	http://www.genome.jp/kegg-bin/show_pathway?bfu03410/bfu:BCIN_13g02450%09red
Pentose phosphate pathway	KEGG PATHWAY	bfu00030	1	18	0.165718909756	0.213715143576	BCIN_11g03906	http://www.genome.jp/kegg-bin/show_pathway?bfu00030/bfu:BCIN_01g09650%09red
Terpenoid backbone biosynthesis	KEGG PATHWAY	bfu00900	1	19	0.173643554155	0.213715143576	BCIN_11g03931	http://www.genome.jp/kegg-bin/show_pathway?bfu00900/bfu:BCIN_06g05400%09red
Propanoate metabolism	KEGG PATHWAY	bfu00640	1	19	0.173643554155	0.213715143576	BCIN_11g03931	http://www.genome.jp/kegg-bin/show_pathway?bfu00640/bfu:BCIN_06g05400%09red
Mismatch repair	KEGG PATHWAY	bfu03430	1	20	0.181493589943	0.217792307931	BCIN_11g03953	http://www.genome.jp/kegg-bin/show_pathway?bfu03430/bfu:BCIN_13g02450%09red
Glutathione metabolism	KEGG PATHWAY	bfu00480	1	22	0.196972613858	0.230602084517	BCIN_11g03906	http://www.genome.jp/kegg-bin/show_pathway?bfu00480/bfu:BCIN_01g09650%09red
Biosynthesis of amino acids	KEGG PATHWAY	bfu01230	2	91	0.220529018186	0.252033163642	BCIN_11g03975|BCIN_11g03976	http://www.genome.jp/kegg-bin/show_pathway?bfu01230/bfu:BCIN_08g05220%09red
Fatty acid metabolism	KEGG PATHWAY	bfu01212	1	28	0.241690167546	0.263662000959	BCIN_11g03931	http://www.genome.jp/kegg-bin/show_pathway?bfu01212/bfu:BCIN_06g05400%09red
Basal transcription factors	KEGG PATHWAY	bfu03022	1	28	0.241690167546	0.263662000959	BCIN_11g03898	http://www.genome.jp/kegg-bin/show_pathway?bfu03022/bfu:BCIN_01g08420%09red
N-Glycan biosynthesis	KEGG PATHWAY	bfu00510	1	29	0.248899292513	0.26549257868	BCIN_11g03909	http://www.genome.jp/kegg-bin/show_pathway?bfu00510/bfu:BCIN_16g04450%09red
Aminoacyl-tRNA biosynthesis	KEGG PATHWAY	bfu00970	1	32	0.270121620322	0.281866038596	BCIN_11g03945	http://www.genome.jp/kegg-bin/show_pathway?bfu00970/bfu:BCIN_02g05040%09red
Purine metabolism	KEGG PATHWAY	bfu00230	1	42	0.336661447919	0.34382445745	BCIN_11g03913	http://www.genome.jp/kegg-bin/show_pathway?bfu00230/bfu:BCIN_14g01540%09red
Cell cycle - yeast	KEGG PATHWAY	bfu04111	1	70	0.492654694368	0.492654694368	BCIN_11g03888	http://www.genome.jp/kegg-bin/show_pathway?bfu04111/bfu:BCIN_03g01890%09red
--------------------
#Term	Database	ID	Input number	Background number	P-Value	Corrected P-Value	Input	Hyperlink
--------------------
#Term	Database	ID	Input number	Background number	P-Value	Corrected P-Value	Input	Hyperlink
--------------------

## Sheet: Brown23down
##Databases: KEGG PATHWAY
##Statistical test method: hypergeometric test / Fisher's exact test
##FDR correction method: Benjamini and Hochberg
#Term	Database	ID	Input number	Background number	P-Value	Corrected P-Value	Input	Hyperlink
Oxidative phosphorylation	KEGG PATHWAY	bfu00190	2	72	0.00293709951914	0.020559696634	BCIN_15g02110|BCIN_15g02118	http://www.genome.jp/kegg-bin/show_pathway?bfu00190/bfu:BCIN_15g02110%09red/bfu:BCIN_01g02120%09red
Valine, leucine and isoleucine biosynthesis	KEGG PATHWAY	bfu00290	1	13	0.0154378146782	0.0540323513737	BCIN_15g02122	http://www.genome.jp/kegg-bin/show_pathway?bfu00290/bfu:BCIN_10g05310%09red
2-Oxocarboxylic acid metabolism	KEGG PATHWAY	bfu01210	1	29	0.032811499726	0.0765601660274	BCIN_15g02122	http://www.genome.jp/kegg-bin/show_pathway?bfu01210/bfu:BCIN_10g05310%09red
Metabolic pathways	KEGG PATHWAY	bfu01100	3	737	0.0446498509765	0.0781372392088	BCIN_15g02110|BCIN_15g02122|BCIN_15g02118	http://www.genome.jp/kegg-bin/show_pathway?bfu01100/bfu:BCIN_10g05310%09red/bfu:BCIN_15g02110%09red/bfu:BCIN_01g02120%09red
Endocytosis	KEGG PATHWAY	bfu04144	1	58	0.0635819471996	0.0890147260794	BCIN_15g02121	http://www.genome.jp/kegg-bin/show_pathway?bfu04144/bfu:BCIN_09g01550%09red
Biosynthesis of amino acids	KEGG PATHWAY	bfu01230	1	91	0.0974960746766	0.113745420456	BCIN_15g02122	http://www.genome.jp/kegg-bin/show_pathway?bfu01230/bfu:BCIN_10g05310%09red
Biosynthesis of secondary metabolites	KEGG PATHWAY	bfu01110	1	243	0.239561290687	0.239561290687	BCIN_15g02122	http://www.genome.jp/kegg-bin/show_pathway?bfu01110/bfu:BCIN_10g05310%09red
--------------------
#Term	Database	ID	Input number	Background number	P-Value	Corrected P-Value	Input	Hyperlink
--------------------
#Term	Database	ID	Input number	Background number	P-Value	Corrected P-Value	Input	Hyperlink
--------------------

## Sheet: Brown23up
##Databases: KEGG PATHWAY
##Statistical test method: hypergeometric test / Fisher's exact test
##FDR correction method: Benjamini and Hochberg
#Term	Database	ID	Input number	Background number	P-Value	Corrected P-Value	Input	Hyperlink
mRNA surveillance pathway	KEGG PATHWAY	bfu03015	3	39	0.000280441441568	0.00308485585724	BCIN_11g03096|BCIN_11g03082|BCIN_11g03095	http://www.genome.jp/kegg-bin/show_pathway?bfu03015/bfu:BCIN_13g00980%09red/bfu:BCIN_09g05380%09red
Valine, leucine and isoleucine degradation	KEGG PATHWAY	bfu00280	2	30	0.00428416504733	0.0235629077603	BCIN_11g03100|BCIN_11g03103	http://www.genome.jp/kegg-bin/show_pathway?bfu00280/bfu:BCIN_13g03020%09red/bfu:BCIN_05g05940%09red
Nucleotide excision repair	KEGG PATHWAY	bfu03420	2	38	0.0066343862497	0.0243260829156	BCIN_11g03109|BCIN_11g03092	http://www.genome.jp/kegg-bin/show_pathway?bfu03420/bfu:BCIN_10g05180%09red/bfu:BCIN_11g00250%09red
Taurine and hypotaurine metabolism	KEGG PATHWAY	bfu00430	1	5	0.0182712945353	0.050246059972	BCIN_11g03088	http://www.genome.jp/kegg-bin/show_pathway?bfu00430/bfu:BCIN_03g07140%09red
Ubiquinone and other terpenoid-quinone biosynthesis	KEGG PATHWAY	bfu00130	1	8	0.0272848145218	0.060026591948	BCIN_11g03084	http://www.genome.jp/kegg-bin/show_pathway?bfu00130/bfu:BCIN_07g04710%09red
Propanoate metabolism	KEGG PATHWAY	bfu00640	1	19	0.0596511503162	0.109360442246	BCIN_11g03100	http://www.genome.jp/kegg-bin/show_pathway?bfu00640/bfu:BCIN_13g03020%09red
Cysteine and methionine metabolism	KEGG PATHWAY	bfu00270	1	37	0.110368779317	0.173436653212	BCIN_11g03088	http://www.genome.jp/kegg-bin/show_pathway?bfu00270/bfu:BCIN_03g07140%09red
Biosynthesis of secondary metabolites	KEGG PATHWAY	bfu01110	2	243	0.172848138462	0.216185030761	BCIN_11g03100|BCIN_11g03084	http://www.genome.jp/kegg-bin/show_pathway?bfu01110/bfu:BCIN_13g03020%09red/bfu:BCIN_07g04710%09red
Metabolic pathways	KEGG PATHWAY	bfu01100	4	737	0.190075768063	0.216185030761	BCIN_11g03088|BCIN_11g03100|BCIN_11g03103|BCIN_11g03084	http://www.genome.jp/kegg-bin/show_pathway?bfu01100/bfu:BCIN_03g07140%09red/bfu:BCIN_05g05940%09red/bfu:BCIN_13g03020%09red/bfu:BCIN_07g04710%09red
Protein processing in endoplasmic reticulum	KEGG PATHWAY	bfu04141	1	70	0.196531846146	0.216185030761	BCIN_11g03092	http://www.genome.jp/kegg-bin/show_pathway?bfu04141/bfu:BCIN_10g05180%09red
Biosynthesis of antibiotics	KEGG PATHWAY	bfu01130	1	193	0.451776927882	0.451776927882	BCIN_11g03100	http://www.genome.jp/kegg-bin/show_pathway?bfu01130/bfu:BCIN_13g03020%09red
--------------------
#Term	Database	ID	Input number	Background number	P-Value	Corrected P-Value	Input	Hyperlink
--------------------
#Term	Database	ID	Input number	Background number	P-Value	Corrected P-Value	Input	Hyperlink
--------------------

[truncated: 32 more sheets: Brown34down, Brown34up, Green12down, Green12up, Green23down, Green23up, Green34down, Green34up, Pink12down, Pink12up, Pink23down, Pink23up, Pink34down, Pink34up, Red12down, Red12up, Red23down, Red23up, Red34down, Red34up …]
